# Supplementary material for: Dosimetric Implications of Computerised Tomography-Only versus Magnetic Resonance-Fusion Contouring in Stereotactic Body Radiotherapy for Prostate Cancer
Source: Medicines (Basel). 2018 Apr 5;5(2):32. doi: 10.3390/medicines5020032 (PMC6023312; doi:10.3390/medicines5020032)
Supplement: Supplementary file 1 [file medicines-05-00032-s001.zip › Supplementary data.xls]

## Sheet: Data
																	Rectum			Bladder
				CTV (cc)	Diff CT1	Intersec (MRF/CT1, MRF/CT2, CT1/CT2)	DICE-C	Base sup (mm)	Apex inf (mm)	sup Diff CT1	inf diff CT1	sup Diff CT2	inf diff CT2	sup Diff CT1v2	inf diff CT1v2	PTV36.25	V36 (cc)	V29 (%)	V18 (%)	V37 (cc)	V18 (%)
Patient 1	MRF			49.6	2.9	45.7	0.895201	163	208	-2	-1	-3	0	-1	1	0.97	1.3	11	27.2	3.5	34
	CT1			52.5		49.4	0.947267	161	207							0.95	1.06	9.8	24.6	3.1	30.5
	CT2			54.7		49.4	0.921642	160	208
Patient 2	MRF			61.7	-0.6	54.3	0.884365	161	201	-3	3	-3	1	0	-2	0.96	1.29	12.2	30.1	6.1	25.2
	CT1			61.1		55.7	0.904221	158	204							0.96	1.04	10	28.5	5.2	21.5
	CT2			61.5		56.5	0.921697	158	202
Patient 3	MRF			144	-1	132	0.919861	133	196	-2	-2	-3	-1	-1	1	0.95	1.43	14.1	45.5	4.5	31.1
	CT1			143		133	0.93007	131	194							0.94	1.68	10.3	32.3	4.2	19.7
	CT2			142		135	0.947368	130	195
Patient 4	MRF			41.8	-2.8	34.3	0.84901	151	195	-1	-3	-1	0	0	3	0.96	1.58	11.3	25.9	4.9	24
	CT1			39		36	0.859189	150	192							0.96	1.37	9.8	26.6	5.1	24.8
	CT2			42		37.7	0.930864	150	195
Patient 5	MRF			37.4	-4.3	29.1	0.825532	187	227	-5	-7	-5	-5	0	2	0.96	1.7	13.3	40	3.1	35.4
	CT1			33.1		29.5	0.818308	182	220							0.95	0.99	13.7	40	3.7	28.2
	CT2			34.7		31.3	0.923304	182	222
Patient 6	MRF			78.8	0.5	69.6	0.880455	158	208	0	0	-2	1	-2	1	0.95	1.4	15.7	40.6	5.9	36.2
	CT1			79.3		72.4	0.884545	158	208							0.96	1.03	9.8	22.4	4.6	30.6
	CT2			84.9		77.3	0.941535	156	209
Patient 7	MRF			41.5	-3.4	34	0.854271	185	231	1	-1	2	-5	1	-4	0.95	1.6	7.1	18	7.6	7.6
	CT1			38.1		29.9	0.818057	186	230							0.96	0.61	6.7	19.4	2.8	5.2
	CT2			31.6		31.1	0.892396	187	226
Patient 8	MRF			63.4	2.1	57.8	0.896819	172	222	-1	-6	-1	-6	0	0	0.96	1.25	11.6	36.6	2.9	31.2
	CT1			65.5		57.4	0.902516	171	216							0.96	1.17	9.8	23.4	1.6	25.1
	CT2			63.8		59.7	0.923434	171	216
Patient 9	MRF			63.6	4.2	57	0.86758	191	238	-4	-3	-5	-2	-1	1	0.96	1.28	7.5	26.2	8.6	18.2
	CT1			67.8		58.4	0.868401	187	235							0.95	1.43	6.6	18.9	7.5	21.8
	CT2			70.9		64.4	0.928623	186	236
Patient 10	MRF			64.4	-13.5	47.5	0.823938	138	195	3	-4	3	-4	0	0	0.96	1.9	14.3	45.5	8.7	39.4
	CT1			50.9		45.3	0.803191	141	191							0.96	1.3	8	23.4	6.5	27.9
	CT2			48.4		45.2	0.910373	141	191
Patient 11	MRF			32.2	8	28.3	0.781768	162	202	-1	-4	0	-3	1	1	0.96	1.82	16.3	45.4	8.9	18.7
	CT1			40.2		28.7	0.821173	161	198							0.96	0.99	14.3	42.7	7.4	16.1
	CT2			37.7		35.1	0.901155	162	199
Patient 12	MRF			45.4	8.4	42.8	0.862903	179	223	-6	1	-5	1	1	0	0.96	1.63	11.1	30.5	8.9	19.5
	CT1			53.8		42.6	0.846918	173	224							0.96	1.63	14.6	42.7	7.9	23.4
	CT2			55.2		50.9	0.933945	174	224
Patient 13	MRF			93.6	-0.3	72.1	0.771536	140	198	3	8	3	4	0	-4	0.83	0.96	13.1	44.6	10.5	35.6
	CT1			93.3		67.6	0.759551	143	206							0.83	0.95	8.9	21.6	10.7	21.4
	CT2			84.4		80.9	0.910523	143	202
Patient 14	MRF			89.4	-9.4	75.4	0.890201	133	184	-1	2	-3	3	-2	1	0.96	0.46	7.6	28.2	9.69	19.6
	CT1			80		79.2	0.879023	132	186							0.97	1.02	8	27.6	4.34	10.4
	CT2			90.8		77.7	0.909836	130	187
Patient 15	MRF			70.1	-5	62.1	0.918639	125	178	2	1	2	2	0	1	0.96	0.93	12.4	36.7	3.4	34.8
	CT1			65.1		64.5	0.918149	127	179							0.97	0.82	7.6	24.1	6.48	14.3
	CT2			70.4		64.1	0.946125	127	180
Patient 16	MRF			41	1.6	35.7	0.854067	149	189	-2	1	-2	0	0	-1	0.96	1.32	10.2	26	5.3	27.1
	CT1			42.6		36.5	0.860849	147	190							0.96	0.81	8.8	25.5	5.5	26.8
	CT2			43.8		40.3	0.93287	147	189
Patient 17	MRF			90.3	-19	70.1	0.867574	152	211	3	-4	5	-7	2	-3	0.96	1.76	13.1	37	7.4	25.9
	CT1			71.3		71.7	0.871203	155	207							0.96	0.69	7.5	20.3	6.7	13.7
	CT2			74.3		66.7	0.916209	157	204
Patient 18	MRF			23.4	10.2	22.8	0.8	170	202	-5	1	-10	-1	-5	-2	0.95	0.04	3.9	14.8	1.6	8.6
	CT1			33.6		21.6	0.778378	165	203							0.96	0.46	5.3	16.1	2.2	6.9
	CT2			32.1		29.1	0.885845	160	201
Patient 19	MRF			83.5	12.8	74.4	0.827586	141	189	-1	0	-1	1	0	1	0.99	0.82	7.2	31.8	7.8	33.8
	CT1			96.3		68.5	0.78555	140	189							0.96	0.72	11.1	48.4	4.3	39.4
	CT2			90.9		87.4	0.933761	140	190
Patient 20	MRF			55	1.6	47	0.842294	162	205	-1	-4	-4	0	-3	4	0.96	0.9	9.8	24.6	4.1	17.5
	CT1			56.6		45.7	0.788611	161	201							0.97	0.15	7.9	26.7	5.8	18.8
	CT2			60.9		49.8	0.84766	158	205
					63.47
Mean volume		SD
MRF	63.505	27.8909
CT1	63.155	26.5172
CT2	63.75	26.6606
Mean Dice coeff		SD
MRFvCT1	0.85568	0.0415986
MRFvCT2	0.852259	0.0540115
CT1vCT2	0.917958	0.0233949
Mean base/apex deviations (negative numbers mean CT contoured more inferior than MRF)
MRF vs CT1		SD	95%CI
Inf (apex)	1.1	3.47775	-0.424163	2.62416
Sup (base)	1.15	2.66112	-0.0162674	2.31627
MRF vs CT2
Inf	1.05	3.05175	-0.287462	2.38746
Sup	1.65	3.51351	0.110166	3.18983
CT1 vs CT2
Inf	-0.05	2.13923	-0.987543	0.887543
Sup	0.5	1.5728	-0.189295	1.1893
Doses
	MRF			CT1				Target volumes:
	Mean	stdev		Mean	stdev	Difference			MRF	CT1
Rectum:								PTV36.25 Gy	0.96	0.96
V18 (%)	32.76	9.16029		27.76	8.94153	5		stdev	0.0303098	0.0297135
V29 (%)	11.14	3.1971		9.425	2.511	1.715
V36 (cc)	1.2685	0.471607		0.996	0.378229	0.2725
Bladder:
	mean	SD		mean	SD
V18 (%)	26.17	9.27828		21.325	8.52099	4.845
V37 (cc)	6.1695	2.61465		5.281	2.18688	0.8885
